# Supplementary material for: Improvement of Peptidyl Copper Complexes Mimicking Catalase: A Subtle Balance between Thermodynamic Stability and Resistance towards H2O2 Degradation
Source: Molecules. 2022 Aug 26;27(17):5476. doi: 10.3390/molecules27175476 (PMC9457919; doi:10.3390/molecules27175476)
Supplement: Supplementary file 1 [file molecules-27-05476-s001.zip]

Archive with 1 entries (1 files):
- molecules-1847795-supplementary.pdf
